# Supplementary material for: Multi-omics Mendelian randomization identifies mitochondrial genes associated with immune microenvironment signatures in endometriosis
Source: Front Reprod Health. 2026 May 4;8:1747031. doi: 10.3389/frph.2026.1747031 (PMC13180925; doi:10.3389/frph.2026.1747031)
Supplement: Supplementary file 1 [file Datasheet1.csv]

Outcome	Exposure	Method	Q	Q_df	Q_pval	intercept	intercept_se	intercept_pval
Endometriosis	BLOC1S1	Inverse variance weighted	0.161962188	1	0.687356366	NA	NA	NA
Endometriosis	C12orf65	Inverse variance weighted	3.676965134	1	0.055169183	NA	NA	NA
Endometriosis	CBR4	Inverse variance weighted	8.551795038	11	0.663186918	NA	NA	NA
Endometriosis	CBR4	MR Egger	6.698464469	10	0.75357201	0.013075855	0.009604918	0.203280562
Endometriosis	CBR4	MRPRESSO_raw	8.551795038	11	0.663186918	NA	NA	0.6598
Endometriosis	COX11	Inverse variance weighted	23.82100387	18	0.160979891	NA	NA	NA
Endometriosis	COX11	MR Egger	18.89117263	17	0.334814419	-0.019764277	0.009383609	0.050346221
Endometriosis	COX11	MRPRESSO_raw	23.82100387	18	0.160979891	NA	NA	0.22
Endometriosis	DNA2	Inverse variance weighted	5.162829014	4	0.270994522	NA	NA	NA
Endometriosis	DNA2	MR Egger	4.887434924	3	0.18022773	0.07612304	0.185147853	0.708570502
Endometriosis	DNA2	MRPRESSO_raw	5.162829014	4	0.270994522	NA	NA	0.5069
Endometriosis	EHHADH	Inverse variance weighted	3.429009205	6	0.753389504	NA	NA	NA
Endometriosis	EHHADH	MR Egger	3.351704385	5	0.645935542	-0.004428544	0.015927868	0.792114448
Endometriosis	EHHADH	MRPRESSO_raw	3.429009205	6	0.753389504	NA	NA	0.8269
Endometriosis	ERAL1	Inverse variance weighted	4.47479148	5	0.48326332	NA	NA	NA
Endometriosis	ERAL1	MR Egger	3.059069328	4	0.547989416	0.020552374	0.017273207	0.29990351
Endometriosis	ERAL1	MRPRESSO_raw	4.47479148	5	0.48326332	NA	NA	0.4686
Endometriosis	FIS1	Inverse variance weighted	6.338220557	9	0.705648349	NA	NA	NA
Endometriosis	FIS1	MR Egger	5.285276771	8	0.726695472	-0.007862032	0.007661825	0.334853605
Endometriosis	FIS1	MRPRESSO_raw	6.338220557	9	0.705648349	NA	NA	0.6803
Endometriosis	FPGS	Inverse variance weighted	0.398270146	1	0.52798398	NA	NA	NA
Endometriosis	IMMT	Inverse variance weighted	27.07944064	24	0.300763809	NA	NA	NA
Endometriosis	IMMT	MR Egger	26.71247178	23	0.268399058	0.014863495	0.026442314	0.579478432
Endometriosis	IMMT	MRPRESSO_raw	27.07944064	24	0.300763809	NA	NA	0.3514
Endometriosis	LYRM7	Inverse variance weighted	3.111788993	3	0.374708591	NA	NA	NA
Endometriosis	LYRM7	MR Egger	0.573233038	2	0.750799591	-0.02714205	0.01703528	0.252115516
Endometriosis	LYRM7	MRPRESSO_raw	3.111788993	3	0.374708591	NA	NA	0.4837
Endometriosis	ME2	Inverse variance weighted	18.00747001	14	0.206440829	NA	NA	NA
Endometriosis	ME2	MR Egger	17.85348586	13	0.163162174	0.005702945	0.017031426	0.743080759
Endometriosis	ME2	MRPRESSO_raw	18.00747001	14	0.206440829	NA	NA	0.2275
Endometriosis	MMADHC	Inverse variance weighted	0.28878467	1	0.591000397	NA	NA	NA
Endometriosis	MRPL12	Inverse variance weighted	0.08650576	1	0.768667266	NA	NA	NA
Endometriosis	MRPL21	Inverse variance weighted	22.90611292	25	0.583045846	NA	NA	NA
Endometriosis	MRPL21	MR Egger	22.70141014	24	0.537476945	0.006125875	0.013539613	0.655014572
Endometriosis	MRPL21	MRPRESSO_raw	22.90611292	25	0.583045846	NA	NA	0.5955
Endometriosis	MRPL55	Inverse variance weighted	2.039098991	5	0.843708929	NA	NA	NA
Endometriosis	MRPL55	MR Egger	2.034922386	4	0.729335592	-0.00142884	0.022109145	0.951572132
Endometriosis	MRPL55	MRPRESSO_raw	2.039098991	5	0.843708929	NA	NA	0.8962
Endometriosis	MRPS35	Inverse variance weighted	14.03371753	10	0.171459196	NA	NA	NA
Endometriosis	MRPS35	MR Egger	11.42623245	9	0.247619915	0.018248537	0.012733488	0.185634188
Endometriosis	MRPS35	MRPRESSO_raw	14.03371753	10	0.171459196	NA	NA	0.2501
Endometriosis	NARS2	Inverse variance weighted	11.7191577	16	0.763075771	NA	NA	NA
Endometriosis	NARS2	MR Egger	11.3533337	15	0.727168702	0.007365203	0.012177233	0.55432955
Endometriosis	NARS2	MRPRESSO_raw	11.7191577	16	0.763075771	NA	NA	0.6616
Endometriosis	NFU1	Inverse variance weighted	11.5916059	7	0.114814521	NA	NA	NA
Endometriosis	NFU1	MR Egger	11.58995948	6	0.071766913	-0.001249843	0.04281045	0.977656076
Endometriosis	NFU1	MRPRESSO_raw	11.5916059	7	0.114814521	NA	NA	0.2236
Endometriosis	NME4	Inverse variance weighted	22.72510257	21	0.358808669	NA	NA	NA
Endometriosis	NME4	MR Egger	22.72111673	20	0.302694881	-0.000588825	0.009940912	0.953354748
Endometriosis	NME4	MRPRESSO_raw	22.72510257	21	0.358808669	NA	NA	0.37
Endometriosis	SLC25A29	Inverse variance weighted	20.63236686	28	0.840336107	NA	NA	NA
Endometriosis	SLC25A29	MR Egger	19.09490019	27	0.866517381	0.019814924	0.01598047	0.225663943
Endometriosis	SLC25A29	MRPRESSO_raw	20.63236686	28	0.840336107	NA	NA	0.8462
Endometriosis	UNG	Inverse variance weighted	8.816436425	11	0.638831575	NA	NA	NA
Endometriosis	UNG	MR Egger	7.490256933	10	0.678491489	0.013093618	0.011369949	0.276275095
Endometriosis	UNG	MRPRESSO_raw	8.816436425	11	0.638831575	NA	NA	0.6844
