# Supplementary material for: Multi-omics Mendelian randomization identifies mitochondrial genes associated with immune microenvironment signatures in endometriosis
Source: Front Reprod Health. 2026 May 4;8:1747031. doi: 10.3389/frph.2026.1747031 (PMC13180925; doi:10.3389/frph.2026.1747031)
Supplement: Supplementary file 2 [file Datasheet2.csv]

Outcome	Exposure	Method	Q	Q_df	Q_pval	intercept	intercept_se	intercept_pval
Endometriosis	ACP6	Inverse variance weighted	7.363184804	10	0.690770539	NA	NA	NA
Endometriosis	ACP6	MR Egger	7.165426471	9	0.619900785	-0.01097767	0.024685549	0.66703825
Endometriosis	ACP6	MRPRESSO_raw	7.363184804	10	0.690770539	NA	NA	0.7857
Endometriosis	CRYZ	Inverse variance weighted	2.874754685	3	0.411341342	NA	NA	NA
Endometriosis	CRYZ	MR Egger	1.645949749	2	0.439123373	-0.022162873	0.019993304	0.383091763
Endometriosis	CRYZ	MRPRESSO_raw	2.874754685	3	0.411341342	NA	NA	0.5785
Endometriosis	IVD	Inverse variance weighted	0.777617063	1	0.377870919	NA	NA	NA
Endometriosis	MMAB	Inverse variance weighted	0.003090215	1	0.955668666	NA	NA	NA
