# Supplementary material for: Multi-omics Mendelian randomization identifies mitochondrial genes associated with immune microenvironment signatures in endometriosis
Source: Front Reprod Health. 2026 May 4;8:1747031. doi: 10.3389/frph.2026.1747031 (PMC13180925; doi:10.3389/frph.2026.1747031)
Supplement: Supplementary file 3 [file Datasheet3.zip]

Archive with 6 entries (3 files):
- Supplementary documents2/
- Supplementary documents2/pQTL_LOO/
- Supplementary documents2/pQTL_LOO/ACP6_LOO_MR.pdf
- Supplementary documents2/pQTL_LOO/CRYZ_LOO_MR.pdf
- Supplementary documents2/pQTL_Steiger_results/
- Supplementary documents2/pQTL_Steiger_results/steiger_direction_test_results.csv
