# Supplementary material for: Multi-omics Mendelian randomization identifies mitochondrial genes associated with immune microenvironment signatures in endometriosis
Source: Front Reprod Health. 2026 May 4;8:1747031. doi: 10.3389/frph.2026.1747031 (PMC13180925; doi:10.3389/frph.2026.1747031)
Supplement: Supplementary file 3 [file Datasheet3.zip › Supplementary documents2/pQTL_Steiger_results/steiger_direction_test_results.csv]

gene	n_snps	ivw_estimate	ivw_pval	steiger_r2_exp	steiger_r2_out	steiger_pval	causal_direction
ACP6_Endometriosis_dat.txt	11	-0.043463198191723	0.0446069694611862	NA	NA	NA	Steiger test failed
CRYZ_Endometriosis_dat.txt	5	-0.0998304964515404	0.00172137699502091	NA	NA	NA	Steiger test failed
IVD_Endometriosis_dat.txt	2	-0.236918655975479	0.00824646263012826	NA	NA	NA	Steiger test failed
MMAB_Endometriosis_dat.txt	2	-0.113793144078086	0.0108643334143139	NA	NA	NA	Steiger test failed
