# Supplementary material for: Multi-omics Mendelian randomization identifies mitochondrial genes associated with immune microenvironment signatures in endometriosis
Source: Front Reprod Health. 2026 May 4;8:1747031. doi: 10.3389/frph.2026.1747031 (PMC13180925; doi:10.3389/frph.2026.1747031)
Supplement: Supplementary file 4 [file Datasheet4.zip]

Archive with 20 entries (17 files):
- Supplementary documents1/
- Supplementary documents1/eQTL_LOO/
- Supplementary documents1/eQTL_LOO/CBR4_LOO_MR.pdf
- Supplementary documents1/eQTL_LOO/COX11_LOO_MR.pdf
- Supplementary documents1/eQTL_LOO/DNA2_LOO_MR.pdf
- Supplementary documents1/eQTL_LOO/EHHADH_LOO_MR.pdf
- Supplementary documents1/eQTL_LOO/ERAL1_LOO_MR.pdf
- Supplementary documents1/eQTL_LOO/FIS1_LOO_MR.pdf
- Supplementary documents1/eQTL_LOO/IMMT_LOO_MR.pdf
- Supplementary documents1/eQTL_LOO/LYRM7_LOO_MR.pdf
- Supplementary documents1/eQTL_LOO/ME2_LOO_MR.pdf
- Supplementary documents1/eQTL_LOO/MRPL21_LOO_MR.pdf
- Supplementary documents1/eQTL_LOO/MRPL55_LOO_MR.pdf
- Supplementary documents1/eQTL_LOO/MRPS35_LOO_MR.pdf
- Supplementary documents1/eQTL_LOO/NARS2_LOO_MR.pdf
- Supplementary documents1/eQTL_LOO/NFU1_LOO_MR.pdf
- Supplementary documents1/eQTL_LOO/NME4_LOO_MR.pdf
- Supplementary documents1/eQTL_LOO/SLC25A29_LOO_MR.pdf
- Supplementary documents1/eQTL_LOO/UNG_LOO_MR.pdf
- Supplementary documents1/eQTL_Steiger_results/
