# Supplementary material for: Multi-omics Mendelian randomization identifies mitochondrial genes associated with immune microenvironment signatures in endometriosis
Source: Front Reprod Health. 2026 May 4;8:1747031. doi: 10.3389/frph.2026.1747031 (PMC13180925; doi:10.3389/frph.2026.1747031)
Supplement: Supplementary file 5 [file Datasheet5.zip]

Archive with 15 entries (12 files):
- Supplementary documents3/
- Supplementary documents3/mQTL_LOO/
- Supplementary documents3/mQTL_LOO/cg00432937_LOO_MR.pdf
- Supplementary documents3/mQTL_LOO/cg02049041_LOO_MR.pdf
- Supplementary documents3/mQTL_LOO/cg02753203_LOO_MR.pdf
- Supplementary documents3/mQTL_LOO/cg05987564_LOO_MR.pdf
- Supplementary documents3/mQTL_LOO/cg06183267_LOO_MR.pdf
- Supplementary documents3/mQTL_LOO/cg06365623_LOO_MR.pdf
- Supplementary documents3/mQTL_LOO/cg06380072_LOO_MR.pdf
- Supplementary documents3/mQTL_LOO/cg10108389_LOO_MR.pdf
- Supplementary documents3/mQTL_LOO/cg12240603_LOO_MR.pdf
- Supplementary documents3/mQTL_LOO/cg19912559_LOO_MR.pdf
- Supplementary documents3/mQTL_LOO/cg25195673_LOO_MR.pdf
- Supplementary documents3/mQTL_Steiger_results/
- Supplementary documents3/mQTL_Steiger_results/steiger_direction_test_results.csv
