# Supplementary material for: Multi-omics Mendelian randomization identifies mitochondrial genes associated with immune microenvironment signatures in endometriosis
Source: Front Reprod Health. 2026 May 4;8:1747031. doi: 10.3389/frph.2026.1747031 (PMC13180925; doi:10.3389/frph.2026.1747031)
Supplement: Supplementary file 5 [file Datasheet5.zip › Supplementary documents3/mQTL_Steiger_results/steiger_direction_test_results.csv]

gene	n_snps	ivw_estimate	ivw_pval	steiger_r2_exp	steiger_r2_out	steiger_pval	causal_direction
cg00364287	2	0.0479380765600565	0.0461521442756082	NA	NA	NA	Steiger test failed
cg00432937	4	0.0746957910506896	0.0399557869694543	NA	NA	NA	Steiger test failed
cg00798317	2	0.0458996338665363	0.0431549386202706	NA	NA	NA	Steiger test failed
cg01747796	2	-0.0856469977886426	0.0103699020881393	NA	NA	NA	Steiger test failed
cg02049041	3	0.256477462118302	0.000830477215268699	NA	NA	NA	Steiger test failed
cg02311540	2	0.0700527034040932	0.0231896981446956	NA	NA	NA	Steiger test failed
cg02348430	2	0.0942483407605162	0.0380438364148426	NA	NA	NA	Steiger test failed
cg02753203	3	-0.119576488729417	0.00128091670082968	NA	NA	NA	Steiger test failed
cg02771362	2	0.195357110387485	0.0471088604078699	NA	NA	NA	Steiger test failed
cg02870744	2	0.0606079178499154	0.0477493954286325	NA	NA	NA	Steiger test failed
cg03328639	2	0.241662630071611	0.00807382197647466	NA	NA	NA	Steiger test failed
cg03598112	2	-0.0643985574314219	0.0399047704943612	NA	NA	NA	Steiger test failed
cg03806812	2	-0.0971981934998019	0.00423136155558386	NA	NA	NA	Steiger test failed
cg04085339	2	-0.145884235788563	0.00433007875116504	NA	NA	NA	Steiger test failed
cg04548002	2	-0.123170234278262	0.02042530328767	NA	NA	NA	Steiger test failed
cg05206559	2	0.105039419669126	0.0210267712366942	NA	NA	NA	Steiger test failed
cg05987564	3	-0.11941901942378	0.00259491383934742	NA	NA	NA	Steiger test failed
cg06183267	4	-0.0466677979131621	0.00583748457638809	NA	NA	NA	Steiger test failed
cg06365623	3	0.111744745216331	0.0206286972684581	NA	NA	NA	Steiger test failed
cg06380072	3	-0.107407590315153	0.0420077935883035	NA	NA	NA	Steiger test failed
cg08904394	2	-0.10965861671558	0.0371015331138989	NA	NA	NA	Steiger test failed
cg10108389	3	0.0571314196823105	0.0283699288024024	NA	NA	NA	Steiger test failed
cg10453019	2	0.0657506764675438	0.015877444533375	NA	NA	NA	Steiger test failed
cg12240603	3	-0.109882340138899	0.0441361916846364	NA	NA	NA	Steiger test failed
cg12390516	2	0.0457303547110956	0.0246311793000626	NA	NA	NA	Steiger test failed
cg14069287	2	0.0886216038353862	0.0196837023598467	NA	NA	NA	Steiger test failed
cg14880894	2	-0.0750375334375307	0.00940372096923293	NA	NA	NA	Steiger test failed
cg15084390	2	0.0790755728292997	0.0308283368396449	NA	NA	NA	Steiger test failed
cg16010178	2	-0.0726313528792745	0.0149885927102806	NA	NA	NA	Steiger test failed
cg19912559	3	0.0622312894259893	0.0209132605103021	NA	NA	NA	Steiger test failed
cg20962039	2	0.147650498428736	0.0230898764848284	NA	NA	NA	Steiger test failed
cg24478926	2	-0.0652104460867322	0.00293969036163955	NA	NA	NA	Steiger test failed
cg24865779	2	0.181373019405776	0.0188592766201872	NA	NA	NA	Steiger test failed
cg24960291	2	-0.136964458188302	0.00667949630832526	NA	NA	NA	Steiger test failed
cg25195673	3	0.104292273725214	0.0371387393610169	NA	NA	NA	Steiger test failed
cg26727372	2	0.116314023576573	0.0287019520758956	NA	NA	NA	Steiger test failed
